# Supplementary material for: Photoreactive Coating Material as an Effective and Durable Antimicrobial Composite in Reducing Bacterial Load on Surfaces in Livestock
Source: Biomedicines. 2022 Sep 17;10(9):2312. doi: 10.3390/biomedicines10092312 (PMC9496029; doi:10.3390/biomedicines10092312)
Supplement: Supplementary file 1 [file biomedicines-10-02312-s001.zip]

Archive with 1 entries (1 files):
- biomedicines-1885492-supplementary.pdf
